# Supplementary material for: The Impact of Psilocybin on High Glucose/Lipid-Induced Changes in INS-1 Cell Viability and Dedifferentiation
Source: Genes (Basel). 2024 Jan 29;15(2):183. doi: 10.3390/genes15020183 (PMC10888174; doi:10.3390/genes15020183)
Supplement: Supplementary file 1 [file genes-15-00183-s001.zip]

Archive with 1 entries (1 files):
- genes-2810770-supplementary.pdf
